# Supplementary material for: Genome-Wide Identification, Phylogeny and Expressional Profiles of Mitogen Activated Protein Kinase Gene Family in Blakeslea trispora
Source: Int J Mol Sci. 2025 May 16;26(10):4789. doi: 10.3390/ijms26104789 (PMC12111849; doi:10.3390/ijms26104789)
Supplement: Supplementary file 1 [file ijms-26-04789-s001.zip]

Archive with 4 entries (4 files):
- Supplementary Table S1-motifs.xlsx
- Supplementary Table S2.xlsx
- Supplementary Table S3-Primers.xlsx
- Supplementary figure S1.pdf
