# Supplementary material for: Genome-Wide Identification, Phylogeny and Expressional Profiles of Mitogen Activated Protein Kinase Gene Family in Blakeslea trispora
Source: Int J Mol Sci. 2025 May 16;26(10):4789. doi: 10.3390/ijms26104789 (PMC12111849; doi:10.3390/ijms26104789)
Supplement: Supplementary file 1 [file ijms-26-04789-s001.zip › Supplementary Table S1-motifs.xlsx]

## Sheet: Sheet1
Table S1. Extensive information of conserved motifs presented in BtMAPK, BtMAPKK and BtMAPKKK.
	motif	E-value	sites	width	Best match
BtMAPK	Motif 1	2.2e-151	6	50	YVATRWYRAPEIMLSWQKYDKAIDIWSVGCIFAEMLGGKPLFPGRDYVDQ
	Motif 2	5e-140	6	48	HIQYFLYQILRGLKYIHSANVJHRDLKPSNILINENCDLKICDFGLAR
	Motif 3	1.7e-79	6	50	PFSQLFPGADPEAIDLLEKLLTFDPAKRITAEEALKHPYLAPYHDPTDEP
	Motif 4	2.5e-61	6	41	VFTVTTKYVIIRPVGSGAYGVVCSAKDQETGENVAIKKIMR
	Motif 5	1.1e-29	6	21	AKRTLRELKLLKHFNHENIIS
	Motif 6	5.2e-20	6	21	FNEIYLIQELMETDLHRIIHS
BtMAPKK	Motif 1	3.4e-62	4	50	IHRDIKPSNILVNKKGQIKLCDFGVSGZLINSJAETFTGTQYYMAPERIK
	Motif 2	3.5e-42	4	50	KVKHKKTNLTMAKKTISIDPDPTVQRQILRELAFLKTCDSPYIVSFYGAF
	Motif 3	1e-21	3	49	ECRNFVATCLTKDPEKRPTPARMLEHPFIKKWEDVEVDJGKWVKEVWGW
	Motif 4	1e-18	4	21	TISICMEYCDAGSLDDIYKRA
	Motif 5	1.3e-18	4	33	GNTYSVSSDIWSLGJTLIEVAQGRPPLPPPGQP
	Motif 6	4.8e-05	4	18	VLAKIADAVVKGLIYLHD
	Motif 7	0.00029	4	20	KPDDFESIEELGEGAAGTVR
	Motif 8	0.0002	3	16	LSIFELLEFIVHQPVP
BtMAPKKK	Motif 1	2.9e-180	9	50	FPEPLVASFTRQILSGLEYLHNRBIVHRDJKAANILTTKTGDVKJTDFGV
	Motif 2	1.8e-105	9	29	DIWSLGCTVIEMJTGKPPYADLNAMAALY
	Motif 3	5.1e-111	9	32	WQLGNLIGKGSFGRVYRALNLDTGETVAVKQI
	Motif 4	2e-82	9	41	DBAPPIPDDJSEDAKDFLRQCFKKBPKERPSAEELLKHPFI
	Motif 5	6.8e-51	9	15	GTPYWMAPEVIKLKG
	Motif 6	3.3e-45	9	23	GHINIFLEYVEGGSLASTLKAYG
	Motif 7	4.1e-45	9	27	ALMREISLLKDLDHENIVQYJGYDVDE
	Motif 8	1.1e-10	3	49	RIQVTKDADTFYSLQVSGMRDPVAIKHAILNKLSIEGDCNRYLFYHENG
