# Supplementary material for: Genome-Wide Identification, Phylogeny and Expressional Profiles of Mitogen Activated Protein Kinase Gene Family in Blakeslea trispora
Source: Int J Mol Sci. 2025 May 16;26(10):4789. doi: 10.3390/ijms26104789 (PMC12111849; doi:10.3390/ijms26104789)
Supplement: Supplementary file 1 [file ijms-26-04789-s001.zip › Supplementary Table S2.xlsx]

## Sheet: Sheet1
Table S2. ZDOCK and E_RDOCK score of interactions between MAPKs in B. trispora.
Protein pair	Pose no	ZDOCK	ZRANK	E_RDOCK Score	Clash*
		Score	Score
MAPKK1_MAPK1	589	13.82	-16.9	-37.1536	0
MAPKK1_MAPKKK1	219	14.76	-30.762	-25.0081	0
MAPKK1_MAPKKK3	134	14.84	-45.036	-24.3154	0
MAPKK1_MAPKKK9	325	14.8	-25.983	-22.0993	0
MAPKK1_MAPKKK7	96	15.08	-56.103	-16.8113	0
MAPKK1_MAPK6	17	14.52	-74.864	-16.3149	0
MAPKK1_MAPKKK4	122	15.7	-44.178	-15.7726	0
MAPKK2_MAPK3	541	15.06	-4.571	-26.493	0
MAPKK2_MAPKKK2	211	16.84	-34.927	-23.0493	0
MAPKK2_MAPK6	93	21.06	-49.818	-19.6515	0
MAPKK2_MAPK5	601	15.48	-8.812	-19.1461	0
MAPKK2_MAPKKK7	27	17.2	-65.155	-17.999	0
MAPKK2_MAPKKK9	85	18.18	-47	-17.3803	0
MAPKK2_MAPKKK3	390	15.58	-17.569	-16.7089	0
MAPKK3_MAPK1	366	13.86	-27.318	-35.4248	0
MAPKK3_MAPKKK2	636	17.36	-6.903	-28.5913	0
MAPKK3_MAPKKK7	706	13.8	-11.567	-22.783	0
MAPKK3_MAPK5	73	15.56	-56.204	-22.1808	0
MAPKK3_MAPK3	35	14.48	-61.25	-16.8755	0
MAPKK3_MAPKKK6	13	15.72	-71.773	-16.3081	0
MAPKK4_MAPKKK2	511	15.2	-17.393	-32.3889	0
MAPKK4_MAPK5	295	14.84	-34.314	-29.4629	0
MAPKK4_MAPKKK9	73	14.5	-61.903	-24.3456	0
MAPKK4_MAPKKK7	526	13.7	-21.785	-24.1268	0
MAPKK4_MAPKKK3	14	13.46	-74.586	-23.1778	0
MAPKK4_MAPK1	571	14.52	-15.14	-19.5871	0
MAPKK4_MAPK4	140	15.06	-44.305	-18.6513	0
MAPKK4_MAPK6	31	15.96	-72.965	-17.8058	0
MAPKK2_MAPK1	640	15.38	-7.636	-13.9592	0
MAPKK4_MAPKKK6	57	14.9	-69.88	-13.7979	0
MAPKK4_MAPKKK5	63	14.78	-58.783	-13.7127	0
MAPKK3_MAPKKK9	399	17.08	-15.293	-13.4242	0
MAPKK3_MAPK6	50	13.68	-63.468	-13.3851	0
MAPKK3_MAPK2	67	17.64	-56.658	-13.324	0
MAPKK3_MAPKKK8	285	14.88	-28.095	-13.3039	0
MAPKK1_MAPK2	166	15.6	-43.339	-13.2003	0
MAPKK2_MAPKKK8	442	15.24	-14.98	-12.0804	0
MAPKK3_MAPKKK5	682	14.18	1.951	-11.0234	0
MAPKK3_MAPKKK1	328	17.58	-19.193	-10.3814	0
MAPKK1_MAPK5	306	16.08	-35.34	-10.0449	0
MAPKK4_MAPK3	263	13.68	-32.625	-8.71747	0
MAPKK4_MAPKKK1	224	15.3	-31.581	-8.33042	0
MAPKK1_MAPKKK8	46	17	-63.802	-7.95717	0
MAPKK1_MAPK3	115	13.54	-48.233	-7.8015	0
MAPKK2_MAPK4	27	13.64	-60.658	-7.281	0
MAPKK4_MAPKKK8	297	17.08	-34.426	-7.05386	0
MAPKK2_MAPKKK6	3	13.12	-84.143	-6.43208	0
MAPKK1_MAPK4	124	15.46	-44.886	-6.39006	0
MAPKK1_MAPKKK6	851	13.88	-2.275	-5.66326	0
MAPKK1_MAPKKK5	21	16.16	-65.339	-5.38449	0
MAPKK2_MAPKKK4	150	15.48	-33.134	-4.94683	0
MAPKK3_MAPK4	238	14.46	-29.675	-4.4829	0
MAPKK1_MAPKKK2	673	15.66	-7.406	-3.43851	0
MAPKK3_MAPKKK3	171	13.3	-37.995	-3.08914	0
MAPKK4_MAPKKK4	79	14.52	-52.987	-2.55179	0
MAPKK2_MAPK2	483	16.24	-13.749	-0.688	0
MAPKK4_MAPK2	69	14	-60.266	-0.335	0
MAPKK3_MAPKKK4	143	18.78	-37.796	0.361902	0
MAPKK2_MAPKKK5	147	16.7	-33.575	0.830233	0
MAPKK2_MAPKKK1	84	17.42	-41.325	4.399	0
* Clash “0” indicates no stearic clash between the proteins after refinement by RDOCK protocol.
