# Supplementary material for: Genome-Wide Identification, Phylogeny and Expressional Profiles of Mitogen Activated Protein Kinase Gene Family in Blakeslea trispora
Source: Int J Mol Sci. 2025 May 16;26(10):4789. doi: 10.3390/ijms26104789 (PMC12111849; doi:10.3390/ijms26104789)
Supplement: Supplementary file 1 [file ijms-26-04789-s001.zip › Supplementary Table S3-Primers.xlsx]

## Sheet: Sheet1
Table S3. Primers used in this study.
Primer name	Application	Sequences (5’ – 3’)
BtMAPK1 (pGBKT7) F	Y2H	atggccatggaggccgaattcATGGCAGGCTTTAACAACTTCTATAC
BtMAPK1 (pGBKT7) R	Y2H	ctagttatgcggccgctgcagTCACCAATCCCTACTTAAATGACG
BtMAPK2 (pGBKT7) F	Y2H	atggccatggaggccgaattcATGGAGCATTACATCACAGTCCC
BtMAPK2 (pGBKT7) R	Y2H	ctagttatgcggccgctgcagTCACCAACTCCCGCTTAATGC
BtMAPK3 (pGBKT7) F	Y2H	atggccatggaggccgaattcATGTCGCGCAGAGACGAAAT
BtMAPK3 (pGBKT7) R	Y2H	ctagttatgcggccgctgcagTTAATGAGCGATTTCCTCAAACAG
BtMAPK4 (pGBKT7) F	Y2H	atggccatggaggccgaattcATGCCAGGCTACCAGTCATTTC
BtMAPK4 (pGBKT7) R	Y2H	ctagttatgcggccgctgcagTTAAATACCACCACCTAATTCTCTTTCA
BtMAPK5 (pGBKT7) F	Y2H	atggccatggaggccgaattcATGGCCGAATTCGTTAAACTTT
BtMAPK5 (pGBKT7) R	Y2H	ctagttatgcggccgctgcagTTACTGTTGAGACTGGAAGTTAGCG
BtMAPK6 (pGBKT7) F	Y2H	atggccatggaggccgaattcATGGCAGAATTCGTAAAACTCACTAT
BtMAPK6 (pGBKT7) R	Y2H	ctagttatgcggccgctgcagTTACTGAGGTTGAGGTTGCATATAAGC
BtMAPKK1 (pGADT7) F	Y2H	gccatggaggccagtgaattcATGTCACAACATATAGAGCCTTCCA
BtMAPKK1 (pGADT7) R	Y2H	cagctcgagctcgatggatccTTAATTCCATCCCCAAACTTCTTT
BtMAPKK2 (pGADT7) F	Y2H	gccatggaggccagtgaattcATGGACCTCGACAAATCGTTTTC
BtMAPKK2 (pGADT7) R	Y2H	cagctcgagctcgatggatccTTAAGAGGTTCTTGCTTCTTTTGCT
BtMAPKK3 (pGADT7) F	Y2H	gccatggaggccagtgaattcATGGCACAAAAGTTACGCAATAAA
BtMAPKK3 (pGADT7) R	Y2H	cagctcgagctcgatggatccTTAATCTGACCATCCCCATAACTCC
BtMAPKK4 (pGADT7) F	Y2H	gccatggaggccagtgaattcATGCTCACAAAAGCACCTTTAAGA
BtMAPKK4 (pGADT7) R	Y2H	cagctcgagctcgatggatccTTACCATAAGGCTACAAAATCTGTTAAA
BtMAPKKK1 (pGBKT7) F	Y2H	atggccatggaggccgaattcATGACAACGTATTATGAGAGACGGA
BtMAPKKK1 (pGBKT7) R	Y2H	ctagttatgcggccgctgcagTCAGATCTTTCCTTTGTCAATATAGTCTT
BtMAPKKK2 (pGBKT7) F	Y2H	atggccatggaggccgaattcAAAGACATTCCGTTGGGCAGTG
BtMAPKKK2 (pGBKT7) R	Y2H	cctagttatgcggccgctgcagTTATTTATTTACAGAAGTTTGTGAGGCA
BtMAPKKK3 (pGBKT7) F	Y2H	atggccatggaggccgaattcATGCCACAGTCACCAACATCG
BtMAPKKK3 (pGBKT7) R	Y2H	ctagttatgcggccgctgcagTTATTCATCTTCTGAAAGTGGTTCCT
BtMAPKKK4 (pGBKT7) F	Y2H	atggccatggaggccgaattcATGAGCAACAATGGTAGCCTGAA
BtMAPKKK4 (pGBKT7) R	Y2H	ctagttatgcggccgctgcagTTAAGGTTGCTCTTTTGAAGCAAG
BtMAPKKK5 (pGBKT7) F	Y2H	atggccatggaggccgaattcATGAAAAATACACAAGAACAAAAGAAAGC
BtMAPKKK5 (pGBKT7) R	Y2H	ctagttatgcggccgctgcagTTAATTTGACTTTGGCTTTTGCTG
BtMAPKKK6 (pGBKT7) F	Y2H	atggccatggaggccgaattcATGGAATCAGCAAACAGAAAAACA
BtMAPKKK6 (pGBKT7) R	Y2H	ctagttatgcggccgctgcagCTAACACAAAGTATGCCACGTTACC
BtMAPKKK7 (pGBKT7) F	Y2H	atggccatggaggccgaattcATGGCTTGTCATACTTTACCCCA
BtMAPKKK7 (pGBKT7) R	Y2H	ctagttatgcggccgctgcagTTAAGGTTTCTTTTTCCACCATTTAG
BtMAPKKK8 (pGBKT7) F	Y2H	atggccatggaggccgaattcATGAGTCAAGAGTCGTTGATAGCACA
BtMAPKKK8 (pGBKT7) R	Y2H	ctagttatgcggccgctgcagCTACCAAAGGAGTTTACAACTTACATCA
BtMAPKKK9 (pGBKT7) F	Y2H	atggccatggaggccgaattcATGCAATGTTCAATGCTACTATCAAA
BtMAPKKK9 (pGBKT7) R	Y2H	ctagttatgcggccgctgcagTCACATCAATTTACATGATTCTTCCA
qBtmapk1 F	RT-PCR	CTCTTTTTGGGACAGTTCGT
qBtmapk1 R	RT-PCR	TCAATGGGATTCTCTGGTGG
qBtmapk2 F	RT-PCR	TCTGCTACTGAGCCGATGA
qBtmapk2 R	RT-PCR	CTGTAGTATTGACGAGGATTG
qBtmapk3 F	RT-PCR	GTCTGTGGGCTGTATTTTGG
qBtmapk3 R	RT-PCR	CATTGGATTGGCATTGGGAA
qBtmapk4 F	RT-PCR	TATGTCGTGTTGGCAGTGAAA
qBtmapk4 R	RT-PCR	ATGGTAAGCAGCAAGGTATGG
qBtmapk5 F	RT-PCR	AGCGACATTTTCATCTCACC
qBtmapk5 R	RT-PCR	TGAATAACACCAGCCGAAT
qBtmapk6 F	RT-PCR	TGAAATGTTGGAAGGAAAG
qBtmapk6 R	RT-PCR	GCCTAAATAGTTGCTAATGC
qBtmapkk1 F	RT-PCR	ATCAACTCCATTGCCCAGACATT
qBtmapkk1 R	RT-PCR	CCATCCCCAAACTTCTTTTACCC
qBtmapkk2 F	RT-PCR	TTACAGACCCACTCCTGCTCG
qBtmapkk2 R	RT-PCR	CCGTTACTAAAATCAACACCATCTG
qBtmapkk3 F	RT-PCR	TCTTTAGCAGAAACATTTACGGGT
qBtmapkk3 R	RT-PCR	TCAGGGTCGGCTCGCAACT
qBtmapkk4 F	RT-PCR	ATTAGAAAACCCCAACGGCAG
qBtmapkk4 R	RT-PCR	GATTTGATCGAGTGAACCAGCA
qBtmapkkk1 F	RT-PCR	AGGCTGCCGTCTGTCTCTGA
qBtmapkkk1 R	RT-PCR	TTTGGGCACCTCTACCTGTTTTA
qBtmapkkk2 F	RT-PCR	TGTATCCCCTCTGACCGAAA
qBtmapkkk2 R	RT-PCR	AATGACACCACCTCCTCCTG
qBtmapkkk3 F	RT-PCR	TGGACATAAAGACAGTAGGAGA
qBtmapkkk3 R	RT-PCR	AAAGGAGTAGGTGGAGGAGG
qBtmapkkk4 F	RT-PCR	CTAATGAAGCCCATCGTAACTG
qBtmapkkk4 R	RT-PCR	GCTTACTGCTATCAGAAGACACAT
qBtmapkkk5 F	RT-PCR	AATCACCACCTTCTCCTCTCG
qBtmapkkk5 R	RT-PCR	ATACGACTTTCCTCACCTGGC
qBtmapkkk6 F	RT-PCR	TCCTTTCGGGTCTAAACTATCTT
qBtmapkkk6 R	RT-PCR	GGAGGTCTTCCTGTGAGCAT
qBtmapkkk7 F	RT-PCR	TATTCTAACGACAAAGACAGGTG
qBtmapkkk7 R	RT-PCR	GCAATCAAGTCAGCATAAGGA
qBtmapkkk8 F	RT-PCR	GAGAAGCAAAACGAAATAACCA
qBtmapkkk8 R	RT-PCR	TCCAAATGCCTTGAGAGTAGAC
qBtmapkkk9 F	RT-PCR	TTTCCCAGAGAAGTTAGTTGCC
qBtmapkkk9 R	RT-PCR	CAGGTGCCATCCAGTTAGGTG
